# Supplementary material for: Profiling of vaginal Lactobacillus jensenii isolated from preterm and full-term pregnancies reveals strain-specific factors relating to host interaction
Source: Microb Genom. 2023 Nov 27;9(11):001137. doi: 10.1099/mgen.0.001137 (PMC10711310; doi:10.1099/mgen.0.001137)
Supplement: Supplementary material 2 [file mgen-9-1137-s002.xlsx]

## Sheet: Table-1-Metadata
Supplementary Table 1 | Metadata of the samples in this study
Swab_ID	Delivery_outcome	Isolate	Community state type (CST)	MAG_Recovered	Reads_mapped_to_jensenii_clade (Metaphlan)	Antibiotic use	Previous LLETZ	Previous_PTB	Ethnicity	Gestation	Birthweight	Maternal_Age	Maternal_BMI (kg/m2)	Smoker_status
LJ1	FTB	Yes	CST-5	Yes	175472	Yes	No	Yes	White Irish	39.3	3710	32	30.1	No
LJ2	FTB	No	CST-3a	Yes	611363	No	No	Yes	White Irish	41	4840	34	31.5	No
LJ3	FTB	No	CST-5	Yes	230049	No	Yes	No	White Irish	38.7	3290	39	40.4	No
LJ4	FTB	Yes	CST-3b	Yes	850625	Yes	No	Yes	White Irish	38.9	3890	34	20.9	No
LJ5	FTB	No	CST-3a	Yes	86470	No	No	No	White Irish	40	4070	31	28.4	No
LJ6	FTB	No	CST-5	Yes	341594	No	No	No	White Irish	40.8	4095	34	20.9	No
LJ12	FTB	Yes	CST-3b	No	56346	No	Yes	No	White Irish	40.8	3905	32	22.5	No
LJ13	FTB	Yes	CST-1	No	3952	No	No	No	White Irish	41.1	4510	31	24.6	No
LJ14	FTB	Yes	CST-1	No	0	No	No	No	White Irish	41.1	4240	29	23.4	No
LJ7	PTB	Yes	CST-5	Yes	415873	Yes	No	Yes	White Irish	31.7	1895	26	18.4	No
LJ8	PTB	Yes	CST-5	Yes	113149	Yes	Yes	Yes	White Irish	36.4	3135	32	23.8	No
LJ9	PTB	Yes	CST-5	Yes	127643	Yes	No	Yes	White Irish	31.7	1895	26	18.4	No
LJ10	PTB	No	CST-5	Yes	292366	Yes	No	Yes	White Irish	31.7	1895	26	18.4	No
LJ11	PTB	No	CST-5	Yes	435079	No	Yes	Yes	White Irish	33.2	2430	33	21.94	No
LJ15	PTB	Yes	CST-2	No	181402	No	No	No	White Irish	36.7	2840	42	32.02	No

## Sheet: Table-2-Genome-quality-metrics
Supplementary Table 2 | Genome quality metrics by QUAST
Assembly	# contigs (>= 0 bp)	# contigs (>= 1000 bp)	# contigs (>= 5000 bp)	# contigs (>= 10000 bp)	# contigs (>= 25000 bp)	# contigs (>= 50000 bp)	Total length (>= 0 bp)	Total length (>= 1000 bp)	Total length (>= 5000 bp)	Total length (>= 10000 bp)	Total length (>= 25000 bp)	Total length (>= 50000 bp)	# contigs	Largest contig	Total length	Reference length	GC (%)	Reference GC (%)	N50	NG50	N90	NG90	L50	LG50	L90	LG90	# misassemblies	# misassembled contigs	Misassembled contigs length	# local misassemblies	# scaffold gap ext. mis.	# scaffold gap loc. mis.	# unaligned mis. contigs	# unaligned contigs	Unaligned length	Genome fraction (%)	Duplication ratio	# N's per 100 kbp	# mismatches per 100 kbp	# indels per 100 kbp	Largest alignment	Total aligned length	NA50	NGA50	NA90	NGA90	LA50	LGA50	LA90
LJ1	1	1	1	1	1	1	1679435	1679435	1679435	1679435	1679435	1679435	1	1679435	1679435	1672949	34.36	34.44	1679435	1679435	1679435	1679435	1	1	1	1	54	1	1679435	9	44	10	0	0 + 1 part	25835	96.976	1.012	653.67	83.04	8.64	284327	1642634	89722	89722	25898	25969	6	6	20
LJ2	12	12	3	3	1	1	1907635	1907635	1890351	1890351	1851680	1851680	12	1851680	1907635	1672949	34.3	34.44	1851680	1851680	1851680	1851680	1	1	1	1	42	1	1851680	8	13	7	0	11 + 1 part	338262	93.567	1	167.54	72.86	8.88	125639	1566041	83087	83533	-	10822	10	9	-
LJ3	1	1	1	1	1	1	1642488	1642488	1642488	1642488	1642488	1642488	1	1642488	1642488	1672949	34.28	34.44	1642488	1642488	1642488	1642488	1	1	1	1	32	1	1642488	10	10	9	0	0 + 1 part	133150	90.023	1	147.03	69.64	14.67	174486	1506219	69980	67882	8999	1138	7	8	27
LJ4	1	1	1	1	1	1	1727784	1727784	1727784	1727784	1727784	1727784	1	1727784	1727784	1672949	34.23	34.44	1727784	1727784	1727784	1727784	1	1	1	1	35	1	1727784	11	15	16	0	0 + 1 part	95335	96.87	1.003	364.63	82.16	8.86	284318	1626073	89648	89648	13719	31644	6	6	20
LJ5	23	23	4	3	1	1	1561811	1561811	1512142	1506686	1482256	1482256	23	1482256	1561811	1672949	34.38	34.44	1482256	1482256	1482256	10087	1	1	1	3	66	1	1482256	39	31	61	0	21 + 2 part	104654	86.419	1	807.97	57.74	13.69	100978	1446127	34874	31289	4354	-	12	14	51
LJ6	2	2	2	1	1	1	1526907	1526907	1526907	1520605	1520605	1520605	2	1520605	1526907	1672949	34.2	34.44	1520605	1520605	1520605	1520605	1	1	1	1	31	1	1520605	10	10	6	0	1 + 1 part	9875	90.497	1.001	130.46	65.34	11.29	176733	1515043	70212	68896	23986	7040	7	8	20
LJ7	1	1	1	1	1	1	1685260	1685260	1685260	1685260	1685260	1685260	1	1685260	1685260	1672949	34.38	34.44	1685260	1685260	1685260	1685260	1	1	1	1	33	1	1685260	18	14	21	0	0 + 1 part	59460	96.533	1.003	350.09	43.11	7.66	525597	1619156	117812	117812	23190	23453	4	4	16
LJ8	1	1	1	1	1	1	1727729	1727729	1727729	1727729	1727729	1727729	1	1727729	1727729	1672949	34.42	34.44	1727729	1727729	1727729	1727729	1	1	1	1	27	1	1727729	6	4	5	0	0 + 1 part	106053	96.857	1	75.24	28.64	6.79	459745	1619979	105681	107708	18658	32078	5	4	17
LJ9	1	1	1	1	1	1	1702240	1702240	1702240	1702240	1702240	1702240	1	1702240	1702240	1672949	34.38	34.44	1702240	1702240	1702240	1702240	1	1	1	1	46	1	1702240	11	29	16	0	0 + 1 part	68779	96.394	1.006	487.59	60.27	8.5	457855	1622672	109990	118044	23190	26086	5	4	16
LJ10	2	2	2	1	1	1	1478235	1478235	1478235	1471482	1471482	1471482	2	1471482	1478235	1672949	34.33	34.44	1471482	1471482	1471482	-	1	1	1	-	50	1	1471482	12	18	29	0	1 + 1 part	9843	87.412	1	405.89	41.19	9.58	195937	1461656	65450	54442	12888	-	8	9	28
LJ11	3	3	2	1	1	1	1629110	1629110	1627737	1618883	1618883	1618883	3	1618883	1629110	1672949	34.4	34.44	1618883	1618883	1618883	1618883	1	1	1	1	34	1	1618883	10	9	1	0	2 + 1 part	126342	89.675	1	104.35	34.85	5.13	225455	1500787	103027	103027	8668	-	6	6	23
LJ12	1	1	1	1	1	1	1796941	1796941	1796941	1796941	1796941	1796941	1	1796941	1796941	1672949	34.51	34.44	1796941	1796941	1796941	1796941	1	1	1	1	66	1	1796941	17	39	11	0	0 + 1 part	116403	98.335	1.015	511.98	77.68	6.29	258583	1669761	104871	104871	5954	31759	5	5	20
LJ13	1	1	1	1	1	1	1748498	1748498	1748498	1748498	1748498	1748498	1	1748498	1748498	1672949	34.43	34.44	1748498	1748498	1748498	1748498	1	1	1	1	103	1	1748498	52	131	32	0	0 + 1 part	31439	97.139	1.042	1103.8	149.71	8.39	250422	1693296	74974	91255	15602	25969	7	6	24
LJ14	1	1	1	1	1	1	1747612	1747612	1747612	1747612	1747612	1747612	1	1747612	1747612	1672949	34.28	34.44	1747612	1747612	1747612	1747612	1	1	1	1	64	1	1747612	16	36	12	0	0 + 1 part	88297	97.295	1.011	537.88	114.35	9.48	283114	1645875	91255	91255	29702	32380	6	6	19
LJ15	1	1	1	1	1	1	1897976	1897976	1897976	1897976	1897976	1897976	1	1897976	1897976	1672949	34.37	34.44	1897976	1897976	1897976	1897976	1	1	1	1	86	1	1897976	42	112	27	0	0 + 1 part	208569	96.588	1.034	1032.68	171.47	14.36	191187	1670827	56435	64168	-	18738	11	9	-
[truncated: 1 more columns]

## Sheet: Table-3-Preterm gene variations
Supplementary Table 3 | Preterm specific gene variations identified in the core genes
Gene	Position of variation in the gene	Variation	Reference (FTB)	# of FTB samples with same aminoacid	PTB samples list
yrrK	81	R	S	6	LJ10;LJ11;LJ15;LJ7;LJ8;LJ9
yqgN	27	E	K	6	LJ10;LJ11;LJ15;LJ7;LJ8;LJ9
yjmC	24	F	L	6	LJ10;LJ11;LJ7;LJ8;LJ9;
yicL	62	S	P	6	LJ10;LJ11;LJ7;LJ8;LJ9;
yheS	495	D	N	6	LJ10;LJ11;LJ15;LJ7;LJ8;LJ9
yhdG_1	448	K	T	6	LJ10;LJ11;LJ7;LJ8;LJ9;
yfiC	84	K	E	6	LJ10;LJ11;LJ15;LJ7;LJ8;LJ9
ychF	233	A	V	6	LJ15;LJ10;LJ11;LJ7;LJ8;LJ9
ybiR	298	T	I	6	LJ15;LJ10;LJ11;LJ7;LJ8;LJ9
ybiR	362	R	I	6	LJ10;LJ11;LJ7;LJ8;LJ9;
xpt	42	V	A	6	LJ10;LJ11;LJ7;LJ8;LJ9;
xpkA	110	D	N	6	LJ10;LJ11;LJ15;LJ7;LJ8;LJ9
xpkA	269	E	V	6	LJ10;LJ11;LJ15;LJ7;LJ8;LJ9
whiA	77	I	M	6	LJ10;LJ11;LJ7;LJ8;LJ9;
walR	109	L	V	6	LJ10;LJ11;LJ7;LJ8;LJ9;
uvrB_1	246	P	L	6	LJ10;LJ11;LJ7;LJ8;LJ9;
uvrA_2	435	L	S	6	LJ10;LJ11;LJ7;LJ8;LJ9;
uvrA_1	96	L	P	6	LJ10;LJ11;LJ7;LJ8;LJ9;
uvrA_1	109	S	N	6	LJ10;LJ11;LJ15;LJ7;LJ8;LJ9
uvrA_1	320	T	I	6	LJ10;LJ11;LJ15;LJ7;LJ8;LJ9
udk	6	P	S	6	LJ10;LJ11;LJ7;LJ8;LJ9;
typA	60	L	F	6	LJ10;LJ11;LJ7;LJ8;LJ9;
typA	368	A	E	6	LJ10;LJ11;LJ7;LJ8;LJ9;
trmH	74	V	I	6	LJ10;LJ11;LJ7;LJ8;LJ9;
topA	217	K	E	6	LJ10;LJ11;LJ7;LJ8;LJ9;
tlyA	198	H	R	6	LJ10;LJ11;LJ7;LJ8;LJ9;
thrS	112	I	M	6	LJ10;LJ11;LJ15;LJ7;LJ8;LJ9
thlA	379	G	V	6	LJ10;LJ11;LJ7;LJ8;LJ9;
tagO	60	T	I	6	LJ10;LJ11;LJ15;LJ7;LJ8;LJ9
tagA	235	V	I	6	LJ10;LJ11;LJ15;LJ7;LJ8;LJ9
steT_1	290	M	V	6	LJ10;LJ11;LJ15;LJ7;LJ8;LJ9
spxA	24	V	I	6	LJ10;LJ11;LJ7;LJ8;LJ9;
spo0J	260	I	T	6	LJ10;LJ11;LJ7;LJ8;LJ9;
sorC	48	G	C	5	LJ10;LJ11;LJ7;LJ8;LJ9;
rsmF	76	N	S	6	LJ10;LJ11;LJ7;LJ8;LJ9;
rsmA	223	V	I	6	LJ10;LJ11;LJ15;LJ7;LJ8;LJ9
rpsC	108	N	D	6	LJ10;LJ11;LJ7;LJ8;LJ9;
rpoC	296	D	N	6	LJ10;LJ11;LJ15;LJ7;LJ8;LJ9
rplL	38	V	G	6	LJ10;LJ11;LJ15;LJ7;LJ8;LJ9
rplB	138	T	I	6	LJ10;LJ11;LJ15;LJ7;LJ8;LJ9
rpe	46	P	L	6	LJ10;LJ11;LJ15;LJ7;LJ8;LJ9
rny	148	F	L	6	LJ10;LJ11;LJ7;LJ8;LJ9;
rnj	418	P	L	6	LJ10;LJ11;LJ7;LJ8;LJ9;
rluB	231	A	T	6	LJ10;LJ11;LJ15;LJ7;LJ8;LJ9
recX	102	W	L	6	LJ10;LJ11;LJ7;LJ8;LJ9;
rcsC_2	218	T	I	6	LJ10;LJ11;LJ7;LJ8;LJ9;
pth	32	K	N	6	LJ10;LJ11;LJ7;LJ8;LJ9;
prs_2	310	I	V	6	LJ10;LJ11;LJ7;LJ8;LJ9;
prs_1	59	L	Q	6	LJ10;LJ11;LJ7;LJ8;LJ9;
proS	532	A	T	6	LJ10;LJ11;LJ15;LJ7;LJ8;LJ9
ponA	63	P	S	6	LJ10;LJ11;LJ7;LJ8;LJ9;
plsC	11	F	L	6	LJ10;LJ11;LJ7;LJ8;LJ9;
pepDA_1	356	L	P	6	LJ10;LJ11;LJ7;LJ8;LJ9;
pbuG_2	45	G	R	6	LJ10;LJ11;LJ15;LJ7;LJ8;LJ9
nusA	59	T	A	6	LJ10;LJ11;LJ7;LJ8;LJ9;
natA	247	T	A	6	LJ10;LJ11;LJ7;LJ8;LJ9;
nagR	70	Q	K	6	LJ10;LJ11;LJ15;LJ7;LJ8;LJ9
nadK	122	T	A	6	LJ11;LJ7;LJ8;LJ9;LJ10;
mutS2_2	66	S	N	6	LJ10;LJ11;LJ7;LJ8;LJ9;
mutS2_1	81	A	T	6	LJ10;LJ11;LJ15;LJ7;LJ8;LJ9
mutS2_1	390	N	K	6	LJ10;LJ11;LJ7;LJ8;LJ9;
mutS2_1	437	T	A	5	LJ10;LJ11;LJ15;LJ7;LJ8;LJ9
mutL	340	E	K	5	LJ10;LJ11;LJ15;LJ7;LJ8;LJ9
murK	104	K	E	6	LJ10;LJ11;LJ15;LJ7;LJ8;LJ9
murK	283	V	A	6	LJ10;LJ11;LJ7;LJ8;LJ9;
murJ_1	366	S	N	6	LJ10;LJ11;LJ15;LJ7;LJ8;LJ9
murG	217	S	P	6	LJ10;LJ11;LJ7;LJ8;LJ9;
murA1	140	N	S	6	LJ10;LJ11;LJ15;LJ7;LJ8;LJ9
msmE	267	V	F	6	LJ8;LJ10;LJ11;LJ7;LJ9;
mnmG	524	V	A	6	LJ10;LJ11;LJ7;LJ8;LJ9;
mnmE	93	G	A	6	LJ10;LJ11;LJ15;LJ7;LJ8;LJ9
mltF	36	L	S	5	LJ10;LJ11;LJ15;LJ7;LJ8;LJ9
mleS	441	E	S	6	LJ10;LJ11;LJ7;LJ8;LJ9;
mleS	532	A	C	6	LJ10;LJ11;LJ7;LJ8;LJ9;
mleS	533	I	L	6	LJ10;LJ11;LJ7;LJ8;LJ9;
mgtB	656	H	Y	6	LJ10;LJ11;LJ15;LJ7;LJ8;LJ9
metQ	203	A	V	5	LJ10;LJ11;LJ15;LJ7;LJ8;LJ9
metK	188	L	P	6	LJ10;LJ11;LJ7;LJ8;LJ9;
malX	183	V	A	6	LJ10;LJ11;LJ7;LJ8;LJ9;
macB	251	T	A	6	LJ10;LJ11;LJ7;LJ8;LJ9;
ligA	590	E	K	6	LJ10;LJ11;LJ15;LJ7;LJ8;LJ9
ldhD	328	S	L	6	LJ10;LJ11;LJ7;LJ8;LJ9;
ldhD	329	R	W	6	LJ10;LJ11;LJ7;LJ8;LJ9;
ldhD	50	E	K	5	LJ10;LJ11;LJ7;LJ8;LJ9;
lacF_3	205	P	L	6	LJ10;LJ11;LJ15;LJ7;LJ8;LJ9
iscS_1	62	Q	K	6	LJ10;LJ11;LJ7;LJ8;LJ9;
infC	150	P	L	6	LJ10;LJ11;LJ15;LJ7;LJ8;LJ9
infB	146	G	E	6	LJ10;LJ11;LJ7;LJ8;LJ9;
infB	787	A	V	6	LJ10;LJ11;LJ15;LJ7;LJ8;LJ9
hrcA	273	E	K	6	LJ10;LJ11;LJ15;LJ7;LJ8;LJ9
group_619	246	K	E	6	LJ10;LJ11;LJ7;LJ8;LJ9;
group_603	323	S	G	6	LJ10;LJ11;LJ7;LJ8;LJ9;
group_601	83	P	L	6	LJ11;LJ15;LJ7;LJ8;LJ9;
group_599	478	W	A	6	LJ10;LJ11;LJ7;LJ8;LJ9;
group_56	144	N	H	6	LJ15;LJ10;LJ11;LJ7;LJ8;LJ9
group_521	247	G	R	6	LJ10;LJ11;LJ7;LJ8;LJ9;
group_487	15	V	A	6	LJ10;LJ11;LJ15;LJ7;LJ8;LJ9
group_410	186	H	N	6	LJ10;LJ11;LJ15;LJ7;LJ8;LJ9
group_404	154	H	Y	6	LJ10;LJ11;LJ7;LJ8;LJ9;
group_404	21	T	A	5	LJ10;LJ11;LJ7;LJ8;LJ9;
group_272 -	352	L	F	6	LJ10;LJ11;LJ7;LJ8;LJ9;
group_272	28	S	F	5	LJ10;LJ11;LJ15;LJ7;LJ8;LJ9
group_266	148	K	E	6	LJ10;LJ11;LJ7;LJ8;LJ9;
group_2647	65	I	T	6	LJ10;LJ11;LJ7;LJ8;LJ9;
group_2637	101	Y	H	6	LJ10;LJ11;LJ7;LJ8;LJ9;
group_2636	307	S	A	6	LJ10;LJ11;LJ7;LJ8;LJ9;
group_2606	36	G	W	6	LJ10;LJ11;LJ15;LJ7;LJ8;LJ9
group_2606	484	K	T	6	LJ10;LJ11;LJ7;LJ8;LJ9;
group_2606	503	T	A	6	LJ10;LJ11;LJ7;LJ8;LJ9;
group_2559	205	L	F	6	LJ10;LJ11;LJ7;LJ8;LJ9;
group_2551	36	T	N	6	LJ10;LJ11;LJ15;LJ7;LJ8;LJ9
group_2533	33	L	P	6	LJ10;LJ11;LJ7;LJ8;LJ9;
group_2524	26	I	V	6	LJ10;LJ11;LJ7;LJ8;LJ9;
group_2518	21	A	D	6	LJ10;LJ11;LJ15;LJ7;LJ8;LJ9
group_2518	275	G	S	6	LJ10;LJ11;LJ7;LJ8;LJ9;
group_2511	133	T	I	6	LJ10;LJ11;LJ7;LJ8;LJ9;
group_2502	15	W	R	6	LJ10;LJ11;LJ15;LJ7;LJ8;LJ9
group_2466	124	E	K	6	LJ10;LJ11;LJ7;LJ8;LJ9;
group_245	156	A	T	5	LJ10;LJ11;LJ15;LJ7;LJ8;LJ9
group_2423	389	M	I	6	LJ10;LJ11;LJ15;LJ7;LJ8;LJ9
group_2364	2	R	W	6	LJ10;LJ11;LJ7;LJ8;LJ9;
group_2355	138	L	F	6	LJ10;LJ11;LJ7;LJ8;LJ9;
group_2328	222	E	K	6	LJ10;LJ11;LJ15;LJ7;LJ8;LJ9
group_2320	24	V	G	6	LJ10;LJ11;LJ7;LJ8;LJ9;
group_231	241	P	R	5	LJ10;LJ11;LJ15;LJ7;LJ8;LJ9
group_2302	373	P	L	6	LJ10;LJ11;LJ15;LJ7;LJ8;LJ9
group_2297	242	G	D	5	LJ10;LJ11;LJ15;LJ7;LJ8;LJ9
group_2279	74	D	N	6	LJ10;LJ11;LJ15;LJ7;LJ8;LJ9
group_2276	3	V	I	6	LJ10;LJ11;LJ15;LJ7;LJ8;LJ9
group_2275	177	V	F	6	LJ10;LJ11;LJ7;LJ8;LJ9;
group_2273	191	K	Q	6	LJ10;LJ11;LJ15;LJ7;LJ8;LJ9
group_2260	114	V	A	6	LJ10;LJ11;LJ7;LJ8;LJ9;
group_2254	55	S	P	6	LJ10;LJ11;LJ7;LJ8;LJ9;
group_2250	40	S	G	6	LJ10;LJ11;LJ7;LJ8;LJ9;
group_2231	63	K	R	6	LJ10;LJ11;LJ7;LJ8;LJ9;
group_2229	39	G	S	6	LJ10;LJ11;LJ15;LJ7;LJ8;LJ9
group_2192	68	D	N	6	LJ10;LJ11;LJ15;LJ7;LJ8;LJ9
group_169	69	T	P	6	LJ10;LJ11;LJ7;LJ8;LJ9;
groL	470	D	N	6	LJ10;LJ11;LJ15;LJ7;LJ8;LJ9
greA_1	39	V	G	6	LJ10;LJ11;LJ7;LJ8;LJ9;
glcA	123	L	F	6	LJ10;LJ11;LJ7;LJ8;LJ9;
galT	421	P	S	6	LJ10;LJ11;LJ15;LJ7;LJ8;LJ9
galK_1	145	A	E	6	LJ10;LJ11;LJ7;LJ8;LJ9;
galK_1	295	F	L	6	LJ10;LJ11;LJ7;LJ8;LJ9;
galE_1	165	L	V	6	LJ10;LJ11;LJ15;LJ7;LJ8;LJ9
ftsY	196	V	A	6	LJ10;LJ11;LJ7;LJ8;LJ9;
ftsH	574	A	T	6	LJ10;LJ11;LJ7;LJ8;LJ9;
ecfA1	137	N	K	6	LJ10;LJ11;LJ7;LJ8;LJ9;
dusB	225	T	I	6	LJ10;LJ11;LJ15;LJ7;LJ8;LJ9
dnaG	219	F	S	6	LJ10;LJ11;LJ7;LJ8;LJ9;
dnaB	97	G	R	6	LJ10;LJ11;LJ15;LJ7;LJ8;LJ9
dltD	360	D	G	6	LJ10;LJ11;LJ15;LJ7;LJ8;LJ9
dltA_1	361	A	T	6	LJ10;LJ11;LJ15;LJ7;LJ8;LJ9
dltA_1	362	A	V	6	LJ10;LJ11;LJ15;LJ7;LJ8;LJ9
dinG_2	104	E	K	6	LJ10;LJ11;LJ15;LJ7;LJ8;LJ9
dinB_1	39	A	V	5	LJ10;LJ11;LJ7;LJ8;LJ9;
degV	82	A	V	6	LJ10;LJ11;LJ15;LJ7;LJ8;LJ9
degV	104	R	H	6	LJ10;LJ11;LJ15;LJ7;LJ8;LJ9
def	10	F	L	6	LJ10;LJ11;LJ7;LJ8;LJ9;
darA	12	A	S	6	LJ10;LJ11;LJ15;LJ7;LJ8;LJ9
dacA_1	120	S	A	6	LJ10;LJ11;LJ7;LJ8;LJ9;
cshA	432	P	S	6	LJ10;LJ11;LJ15;LJ7;LJ8;LJ9
copA	163	K	E	6	LJ10;LJ11;LJ7;LJ8;LJ9;
cmk	69	A	T	6	LJ10;LJ11;LJ7;LJ8;LJ9;
clsA	257	I	M	6	LJ10;LJ11;LJ7;LJ8;LJ9;
clpY	157	F	S	6	LJ10;LJ11;LJ7;LJ8;LJ9;
clpE_1	30	N	K	6	LJ10;LJ11;LJ7;LJ8;LJ9;
clpE_1	595	I	S	6	LJ10;LJ11;LJ7;LJ8;LJ9;
citC	73	P	L	6	LJ10;LJ11;LJ7;LJ8;LJ9;
citC	325	S	T	6	LJ10;LJ11;LJ7;LJ8;LJ9;
celB_1	333	G	W	6	LJ10;LJ11;LJ7;LJ8;LJ9;
ccpA_1	149	I	T	6	LJ10;LJ11;LJ7;LJ8;LJ9;
ccpA_1	297	V	I	6	LJ10;LJ11;LJ7;LJ8;LJ9;
ccpA_1	230	G	D	5	LJ10;LJ11;LJ15;LJ7;LJ8;LJ9
btuD_3	302	G	S	6	LJ10;LJ11;LJ15;LJ7;LJ8;LJ9
btuD_2	66	D	N	6	LJ10;LJ11;LJ15;LJ7;LJ8;LJ9
bglF	141	A	T	6	LJ10;LJ11;LJ15;LJ7;LJ8;LJ9
bcrA_1	172	T	I	6	LJ10;LJ11;LJ7;LJ8;LJ9;
atpA	38	T	A	6	LJ10;LJ11;LJ7;LJ8;LJ9;
apt	496	K	E	5	LJ10;LJ11;LJ7;LJ8;LJ9;
apt	542	S	P	5	LJ10;LJ11;LJ7;LJ8;LJ9;
ackA	242	G	D	6	LJ10;LJ11;LJ7;LJ8;LJ9;
ackA	277	S	N	6	LJ10;LJ11;LJ15;LJ7;LJ8;LJ9
ackA	342	L	S	6	LJ10;LJ11;LJ15;LJ7;LJ8;LJ9
ackA	112	F	L	5	LJ10;LJ11;LJ15;LJ7;LJ8;LJ9

## Sheet: Table-4-Preterm specific genes
Supplementary Table 4 | Genes distinct to preterm strains identified from the pangenome.
Gene_names	Cluster_name	Gene_annotation	PFAMs	Odds_ratio	Naive_p	Bonferroni_p
CW_MucBP	glycan utilisation cluster	LPXTG-motif cell wall anchor domain protein – Mucin Binding protein	DUF285,GbpC,Gram_pos_anchor,MucBP,YSIRK_signal
brpA/LYTR	glycan utilisation cluster	Cell envelope-like function transcriptional attenuator common domain protein -	LytR_cpsA_psr	inf	0.0277722	1
cap8A	glycan utilisation cluster	Capsular polysaccharide type 8 biosynthesis protein cap8A	GNVR,Wzz	inf	0.0277722	1
ywqD	glycan utilisation cluster	Capsular exopolysaccharide family - Tyrosine-protein kinase YwqD	AAA_31,ParA	inf	0.0277722	1
ywqE	glycan utilisation cluster	Tyrosine-protein phosphatase	-	inf	0.0277722	1
wcaJ_GT	glycan utilisation cluster	Bacterial sugar transferase - undecaprenyl-phosphate glucose phosphotransferase activity – GT 4 like	Bac_transf	inf	0.0277722	1
pglC_GT	glycan utilisation cluster	Bacterial sugar transferase - Undecaprenyl phosphate N,N'-diacetylbacillosamine 1-phosphate transferase	Bac_transf	inf	0.0277722	1
UDP_Galf	glycan utilisation cluster	Domain of unknown function (DUF4422)	DUF4422	inf	0.0277722	1
GT1	glycan utilisation cluster	Glycosyl transferases group 1	Glyco_trans_1_4,Glyco_transf_4,Glycos_transf_1	inf	0.0277722	1
GT2	glycan utilisation cluster	Glycosyltransferase like family 2	Glycos_transf_2
DUF4038	cell surface glycan cluster	Protein of unknown function (DUF4038)	Collagen_bind_2,DUF4038
DUF4038	cell surface glycan cluster	Protein of unknown function (DUF4038)	Collagen_bind_2,DUF4038
Isomerase	cell surface glycan cluster	Isomerase – Converts the aldose L-fucose to ketose L-fuculose	Arabinose_Isome,Fucose_iso_C
Isomerase	cell surface glycan cluster	Isomerase - Converts the aldose L-fucose into the corresponding ketose L-fuculose	Arabinose_Isome,Fucose_iso_C
Genes that are strongly associated with the Preterm trait

## Sheet: Table-5-variations-publicdata
Gene	Variation	Reference (FTB)	Position of variation in the gene	# of public genomes with the variation
ackA	F	L	112	47
ackA	S	N	277	47
ackA	L	S	342	47
ackA	G	D	242	7
ccpA_1	I	T	149	44
ccpA_1	G	D	230	46
ccpA_1	V	I	297	45
citC	P	L	73	44
citC	S	T	325	45
clpE_1	I	S	595	21
degV	A	V	82	44
degV	R	H	104	44
dltA_1	A	T	361	45
dltA_1	A	V	362	45
galK_1	A	E	145	47
galK_1	F	L	295	47
group_2518	A	D	21	46
group_2518	G	S	275	46
group_2606	G	W	36	43
group_272	S	F	28	42
group_272	L	F	352	21
group_404	T	A	21	44
group_404	H	Y	154	44
infB	A	V	787	46
ldhD	S	L	328	46
ldhD	R	W	329	46
ldhD	E	K	50	19
murK	K	E	104	47
mutS2_1	A	T	81	44
mutS2_1	N	K	390	22
mutS2_1	T	A	437	24
typA	L	F	60	46
typA	A	E	368	21
uvrA_1	L	P	96	21
uvrA_1	S	N	109	44
uvrA_1	T	I	320	44
xpkA	D	N	110	47
xpkA	E	V	269	47
ybiR	T	I	298	41
ybiR	R	I	362	21
